# Supplementary material for: Genome-Wide DNA Methylation Analysis of Performance Variation in the 5000-m Speed Race of Yili Horses
Source: Animals (Basel). 2026 Jan 19;16(2):302. doi: 10.3390/ani16020302 (PMC12838019; doi:10.3390/ani16020302)
Supplement: Supplementary file 1 [file animals-16-00302-s001.zip]

Archive with 1 entries (1 files):
- animals-4054850-supplementary.pdf
